# Supplementary material for: Redefining the extinct orders Miomoptera and Hypoperlida as stem acercarian insects
Source: BMC Evol Biol. 2017 Aug 25;17:205. doi: 10.1186/s12862-017-1039-3 (PMC5574135; doi:10.1186/s12862-017-1039-3)
Supplement: Supplementary file 2 — Coding of characters and list of taxa used in this study. (XLS 100 kb) [file 12862_2017_1039_MOESM2_ESM.xls]

## Sheet: Feuil1
Table. Data matrix of taxa and characters
Taxa/Characters	1	2	3	4	5	6	7	8	9	10	11	12	13	14	15	16	17	18	19	20	21	22	23	24	25	26	27	28	29	30	31	32	33	34	35	36	37	38	39	40	41	42	43	44	45	46	47	48	49
Eusthenia	0	0	0	0	1	0	0	0	0	0	0	0	0	0	0	0	0	0	0	0	0	0	0	0	0	0	0	0	0	0	2	0	0	0	0	0	0	0	0	0	0	0	0	0	0	0	0	0	0
Palaeomantis	0	0	0	0	1	0	0	0	1	0	0	0	0	0	0	0	0	0	0	0	0	0	0	0	0	0	0	0	0	0	0	0	0	0	0	0	0	0	0	?	0	0	0	0	0	0	0	0	?
Xyela	0	0	0	1	1	0	0	0	0	0	0	0	0	0	0	0	0	0	0	0	0	0	0	0	0	0	0	0	0	0	0	1	0	0	0	0	0	0	0	0	0	0	0	0	3	1	2	0	0
Hypoperla	?	?	?	?	?	?	?	?	?	?	?	?	?	?	?	?	?	?	?	?	?	?	?	?	?	?	?	?	?	?	?	?	?	?	?	?	0	0	0	1	0	1	0	1	0	0	1	1	0
Idelopsocus	0	?	?	0	?	0	0	?	0	0	0	?	0	0	0	0	?	?	0	1	?	0	0	0	?	0	0	?	?	?	0	1	0	0	?	?	0	0	0	1	0	1	0	1	1	0	1	1	0
Psocorrhyncha	0	0	0	0	0	0	1	1	1	0	1	1	1	0	0	0	1	1	0	1	0	1	1	1	1	1	0	?	?	?	1	1	0	0	1	0	0	0	0	1	0	1	1	1	1	0	2	2	1
Archipsylla	0	?	?	0	?	0	?	1	1	0	?	?	1	0	0	0	1	1	0	1	?	?	1	?	1	?	0	?	?	?	1	1	0	0	?	?	0	0	0	1	0	1	1	1	1	0	2	2	1
Dichentomum	0	?	?	0	?	0	1	1	1	0	1	?	1	0	0	0	?	?	0	1	?	1	1	?	?	?	0	?	?	?	1	1	0	?	?	?	0	0	0	1	0	1	1	1	1	0	2	2	0
Permopsocus	0	?	?	?	?	0	1	?	?	?	?	?	1	0	0	0	?	?	?	?	?	?	?	?	?	?	?	?	?	?	1	?	?	?	?	?	0	0	0	1	0	1	1	2	1	0	2	2	0
Burmacompsocus	0	0	1	0	1	0	0	0	1	1	0	0	0	0	0	0	1	0	0	1	1	0	1	0	0	0	1	0	1	1	2	1	0	2	1	0	0	0	1	1	1	1	0	2	2	0	2	0	0
Libanomphientomum	0	0	1	0	1	0	0	0	1	1	0	0	0	0	0	0	1	0	0	1	1	0	1	0	0	0	1	0	1	1	2	1	0	2	1	0	0	0	1	1	1	1	0	2	2	0	2	0	0
Thrips	1	1	0	0	0	1	0	0	1	1	1	1	1	1	0	1	1	1	1	1	0	1	2	0	0	1	1	1	0	0	2	1	1	1	1	?	1	0	0	1	0	1	0	0	3	1	0	0	2
Moundthrips	0	?	?	?	?	0	0	0	1	0	1	1	1	1	0	1	1	1	1	1	0	1	2	0	0	1	1	1	0	0	2	1	1	1	?	?	1	0	0	1	0	1	0	0	3	1	0	0	2
Archescytina	1	?	?	?	?	?	?	?	1	1	1	0	1	1	1	0	1	1	1	1	?	1	?	0	0	1	1	?	?	?	2	?	?	?	?	?	0	0	0	1	0	1	0	1	2	1	2	0	2
Southia	1	1	0	?	?	1	1	0	1	1	1	0	1	1	1	0	1	1	1	1	0	1	2	?	?	1	1	1	0	0	2	1	0	0	1	1	0	1	0	1	0	1	0	1	2	1	2	0	2
Periplaneta	0	0	0	0	1	0	0	0	1	0	0	0	0	0	0	0	0	0	0	0	0	0	0	0	0	0	0	0	0	0	0	0	0	0	0	0	0	1	0	0	?	0	0	0	0	0	0	0	?
[truncated: 14 more columns]
