# Supplementary material for: Redefining the extinct orders Miomoptera and Hypoperlida as stem acercarian insects
Source: BMC Evol Biol. 2017 Aug 25;17:205. doi: 10.1186/s12862-017-1039-3 (PMC5574135; doi:10.1186/s12862-017-1039-3)
Supplement: Supplementary file 3 — Nexus file used for the phylogenetic analysis. (NEX 9 kb) [file 12862_2017_1039_MOESM3_ESM.nex]

#NEXUS
[written Mon May 22 11:14:53 CEST 2017 by Mesquite  version 3.2 (build 801) at DSE601PN3/10.8.147.156]

BEGIN TAXA;
	TITLE Taxa;
	DIMENSIONS NTAX=16;
	TAXLABELS
		Eusthenia Xyela Hypoperla Idelopsocus Psocorhyncha Dichentomum Archipsylla Burmacompsocus Libanomphientomum Thrips Moundthrips Archescytina Southia Permopsocus Palaeomantis Periplaneta 
	;

END;


BEGIN CHARACTERS[!null];
	TITLE  Character_Matrix;
	DIMENSIONS  NCHAR=63;
	FORMAT DATATYPE = STANDARD GAP = - MISSING = ? SYMBOLS = "  0 1 2 3";
	CHARSTATELABELS 
		1 head /  '/', 2 ring /  '/', 3 rupturing /  '/', 4 annulation /  '/', 5 scape /  '/', 6 tentorium /  '/', 7 corypha /  '/', 8 'ocello-ocular' /  '/', 9 'ante-postclypeus' /  '/', 10 postdclypeus /  '/', 11 paraclypeus /  '/', 12 'median-anteclypeus' /  '/', 13 labrum /  '/', 14 'left-mandible' /  '/', 15 'right-mandible' /  '/', 16 'right-mandible-present' /  '/', 17 'lacinia-detached' /  '/', 18 'tooth-lacinia' /  '/', 19 'lacinia-stylet' /  '/', 20 'lacinia-elongate' /  '/', 21 cardo /  '/', 22 gena /  '/', 23 'maxillary-palp' /  '/', 24 'last-maxillar-palp' /  '/', 25 'sensilla-maxillar' /  '/', 26 'labial-rostrum' /  '/', 27 'labial-palp' /  '/', 28 hypopharynx /  '/', 29 cibarium /  '/', 30 pearman /  '/', 31 tarsomeres /  '/', 32 plantulae /  '/', 33 claws /  '/', 34 arolium /  '/', 35 'humeral-plate' /  '/', 36 BSc /  '/', 37 fringe /  '/', 38 'forewing-sclerotized' /  '/', 39 'wings-homonomous' /  '/', 40 'R+M+CuA' /  '/', 41 M /  '/', 42 'cua-cup' /  '/', 43 'radial-stem' /  '/', 44 'areola-postica' /  '/', 45 'M-forks' /  '/', 46 'RP-fork' /  '/', 47 'pt-forewing' /  '/', 48 'pt-hindwing' /  '/', 49 'ScP-forewing' /  '/', 50 'anal-veins' /  '/', 51 coupling /  '/', 52 'jugal-bar' /  '/', 53 'abdominal-sternite-1' /  '/', 54 'abdominal-segment-1' /  '/', 55 'female-tergite9' /  '/', 56 cerci /  '/', 57 ovipositor /  '/', 58 'female-gonangulum' /  '/', 59 gonostylis /  '/', 60 'male-anal-appendages' /  '/' ; 
	MATRIX
	Eusthenia          00001000000000000000000000000020000000000000000000000000000000?
	Xyela              0001100000000000000000000000000100000000000031200101000?000000?
	Hypoperla          ????????????????????????????????????00010101001101????????????0
	Idelopsocus        0??0?00?000?0000??01?000?00???0100??00010101101101???0010?????0
	Psocorhyncha       000000111011100011010111110???110010000101111022110?11020?10??0
	Dichentomum        0??0?011101?1000??01?11???0???110???00010111102201???1020?????0
	Archipsylla        0??0?0?110??10001101??1?1?0???1100??000101111022110??1020?????0
	Burmacompsocus     001010001100000010011010001011210210001111022020011110021111210
	Libanomphientomum  001010001100000010011010001011210210001111022020011110021111210
	Thrips             11000100111111011111012001110021111?100101003100210010120110200
	Moundthrips        0????00010111101111101200111002111??100101003100210010120110??0
	Archescytina       1???????111011101111?1?0011???2?????000101012120210??0020?????0
	Southia            110??110111011101111012??11100210011010101012120210110020110200
	Permopsocus        0????01?????1000??????????????1?????00010112102201???1?2???0??0
	Palaeomantis       0?????00?0?00000??????????????0?0???00010101301101?????0??????1
	Periplaneta        0000100010000000000000000000000000000000?0000000?0000000?000000

;

END;
BEGIN ASSUMPTIONS;
	TYPESET * UNTITLED   =  unord:  1 -  14 16 -  60 63, ord:  15 61 -  62;

	EXSET * UNTITLED  = ;

	WTSET * UNTITLED  =  1: 1 -  63 ;

END;

BEGIN MESQUITECHARMODELS;
	ProbModelSet * UNTITLED   =  'Mk1 (est.)':  1 -  63;
END;

Begin MESQUITE;
		MESQUITESCRIPTVERSION 2;
		TITLE AUTO;
		tell ProjectCoordinator;
		timeSaved 1495444493200;
		getEmployee #mesquite.minimal.ManageTaxa.ManageTaxa;
		tell It;
			setID 0 3616521906496488260;
		endTell;
		getEmployee #mesquite.charMatrices.ManageCharacters.ManageCharacters;
		tell It;
			setID 0 1100416668782521948;
			mqVersion 320;
			checksumv 0 3 2479426019 null  getNumChars 63 numChars 63 getNumTaxa 16 numTaxa 16   short true   bits 15   states 15   sumSquaresStatesOnly 2557.0 sumSquares 2557.0 longCompressibleToShort false usingShortMatrix true   NumFiles 1 NumMatrices 1;
			mqVersion;
		endTell;
		getWindow;
		tell It;
			suppress;
			setResourcesState false false 100;
			setPopoutState 300;
			setExplanationSize 0;
			setAnnotationSize 0;
			setFontIncAnnot 0;
			setFontIncExp 0;
			setSize 1824 543;
			setLocation 19 495;
			setFont SanSerif;
			setFontSize 10;
			getToolPalette;
			tell It;
			endTell;
			desuppress;
		endTell;
		getEmployee  #mesquite.minimal.ManageTaxa.ManageTaxa;
		tell It;
			showTaxa #3616521906496488260 #mesquite.lists.TaxonList.TaxonList;
			tell It;
				setTaxa #3616521906496488260;
				getWindow;
				tell It;
					newAssistant  #mesquite.lists.TaxonListCurrPartition.TaxonListCurrPartition;
					setExplanationSize 30;
					setAnnotationSize 20;
					setFontIncAnnot 0;
					setFontIncExp 0;
					setSize 1724 471;
					setLocation 19 495;
					setFont SanSerif;
					setFontSize 10;
					getToolPalette;
					tell It;
					endTell;
				endTell;
				showWindow;
				getEmployee #mesquite.lists.ColorTaxon.ColorTaxon;
				tell It;
					setColor Red;
					removeColor off;
				endTell;
				getEmployee #mesquite.lists.TaxonListAnnotPanel.TaxonListAnnotPanel;
				tell It;
					togglePanel off;
				endTell;
			endTell;
		endTell;
		getEmployee  #mesquite.charMatrices.BasicDataWindowCoord.BasicDataWindowCoord;
		tell It;
			showDataWindow #1100416668782521948 #mesquite.charMatrices.BasicDataWindowMaker.BasicDataWindowMaker;
			tell It;
				getWindow;
				tell It;
					getTable;
					tell It;
						rowNamesWidth 109;
					endTell;
					setExplanationSize 30;
					setAnnotationSize 20;
					setFontIncAnnot 0;
					setFontIncExp 0;
					setSize 1724 471;
					setLocation 19 495;
					setFont SanSerif;
					setFontSize 10;
					getToolPalette;
					tell It;
						setTool mesquite.charMatrices.BasicDataWindowMaker.BasicDataWindow.ibeam;
					endTell;
					setActive;
					setTool mesquite.charMatrices.BasicDataWindowMaker.BasicDataWindow.ibeam;
					colorCells  #mesquite.charMatrices.NoColor.NoColor;
					colorRowNames  #mesquite.charMatrices.TaxonGroupColor.TaxonGroupColor;
					colorColumnNames  #mesquite.charMatrices.CharGroupColor.CharGroupColor;
					colorText  #mesquite.charMatrices.NoColor.NoColor;
					setBackground White;
					toggleShowNames on;
					toggleShowTaxonNames on;
					toggleTight off;
					toggleThinRows off;
					toggleShowChanges on;
					toggleSeparateLines off;
					toggleShowStates on;
					toggleAutoWCharNames on;
					toggleAutoTaxonNames off;
					toggleShowDefaultCharNames off;
					toggleConstrainCW on;
					toggleBirdsEye off;
					toggleShowPaleGrid off;
					toggleShowPaleCellColors off;
					toggleShowPaleExcluded off;
					togglePaleInapplicable on;
					toggleShowBoldCellText off;
					toggleAllowAutosize on;
					toggleColorsPanel off;
					toggleDiagonal on;
					setDiagonalHeight 80;
					toggleLinkedScrolling on;
					toggleScrollLinkedTables off;
				endTell;
				showWindow;
				getWindow;
				tell It;
					forceAutosize;
				endTell;
				getEmployee #mesquite.charMatrices.AlterData.AlterData;
				tell It;
					toggleBySubmenus off;
				endTell;
				getEmployee #mesquite.charMatrices.ColorByState.ColorByState;
				tell It;
					setStateLimit 9;
					toggleUniformMaximum on;
				endTell;
				getEmployee #mesquite.charMatrices.ColorCells.ColorCells;
				tell It;
					setColor Red;
					removeColor off;
				endTell;
				getEmployee #mesquite.categ.StateNamesStrip.StateNamesStrip;
				tell It;
					showStrip off;
				endTell;
				getEmployee #mesquite.charMatrices.AnnotPanel.AnnotPanel;
				tell It;
					togglePanel off;
				endTell;
				getEmployee #mesquite.charMatrices.CharReferenceStrip.CharReferenceStrip;
				tell It;
					showStrip off;
				endTell;
				getEmployee #mesquite.charMatrices.QuickKeySelector.QuickKeySelector;
				tell It;
					autotabOff;
				endTell;
				getEmployee #mesquite.charMatrices.SelSummaryStrip.SelSummaryStrip;
				tell It;
					showStrip off;
				endTell;
				getEmployee #mesquite.categ.SmallStateNamesEditor.SmallStateNamesEditor;
				tell It;
					panelOpen true;
				endTell;
			endTell;
		endTell;
		getEmployee  #mesquite.charMatrices.ManageCharacters.ManageCharacters;
		tell It;
			showCharacters #1100416668782521948 #mesquite.lists.CharacterList.CharacterList;
			tell It;
				setData 0;
				getWindow;
				tell It;
					newAssistant  #mesquite.lists.DefaultCharOrder.DefaultCharOrder;
					newAssistant  #mesquite.lists.CharListInclusion.CharListInclusion;
					newAssistant  #mesquite.lists.CharListPartition.CharListPartition;
					newAssistant  #mesquite.parsimony.CharListParsModels.CharListParsModels;
					setExplanationSize 30;
					setAnnotationSize 20;
					setFontIncAnnot 0;
					setFontIncExp 0;
					setSize 1724 471;
					setLocation 19 495;
					setFont SanSerif;
					setFontSize 10;
					getToolPalette;
					tell It;
					endTell;
				endTell;
				showWindow;
				getEmployee #mesquite.lists.CharListAnnotPanel.CharListAnnotPanel;
				tell It;
					togglePanel off;
				endTell;
			endTell;
		endTell;
		endTell;
end;
